# Supplementary material for: Use of Commercially Available Large Language Models to Generate Information Leaflets on Post–Intensive Care Syndrome: Clinical Utility Assessment
Source: JMIR Form Res. 2026 May 14;10:e81606. doi: 10.2196/81606 (PMC13175452; doi:10.2196/81606)
Supplement: Multimedia Appendix 2 [file formative-v10-e81606-s002.xlsx]

## Sheet: output
Label	Generated Content	<500 characters	No mention of PICS
ChatGPT4o_Prompt1_1	Sure! Here is a simple explanation of Post-Intensive Care Syndrome (PICS) for patients and their families: --- **Understanding Post-Intensive Care Syndrome (PICS)** **What is PICS?** Post-Intensive Care Syndrome, or PICS, is a collection of health problems that some people experience after they have been treated in an intensive care unit (ICU). It can affect both the mind and the body. **Who is a…
ChatGPT4o_Prompt1_2	Sure! Here is a simple explanation of Post-Intensive Care Syndrome (PICS) for patients and their families: --- **Understanding Post-Intensive Care Syndrome (PICS)** **What is PICS?** Post-Intensive Care Syndrome, or PICS, is a collection of health problems that some people experience after they have been treated in an intensive care unit (ICU). It can affect both the mind and the body. **Who is a…
ChatGPT4o_Prompt1_3	Sure! Here is a simple explanation of Post-Intensive Care Syndrome (PICS) for patients and their families: --- **Understanding Post-Intensive Care Syndrome (PICS)** **What is PICS?** Post-Intensive Care Syndrome, or PICS, is a collection of health problems that some people experience after they have been treated in an intensive care unit (ICU). It can affect both the mind and the body. **Who is a…
ChatGPT4o_Prompt2_1	**Understanding Post-Intensive Care Syndrome (PICS)** **What is PICS?** Post-Intensive Care Syndrome (PICS) includes physical, mental, and cognitive problems that occur during or after a stay in an intensive care unit (ICU). These issues can affect not only the patient but also their families. **Why is PICS Important?** Advancements in ICU care have improved survival rates, but many patients expe…
ChatGPT4o_Prompt2_2	**Understanding Post-Intensive Care Syndrome (PICS)** **What is PICS?** Post-Intensive Care Syndrome (PICS) includes physical, mental, and cognitive problems that occur during or after a stay in an intensive care unit (ICU). These issues can affect not only the patient but also their families. **Why is PICS Important?** Advancements in ICU care have improved survival rates, but many patients expe…
ChatGPT4o_Prompt2_3	**Understanding Post-Intensive Care Syndrome (PICS)** **What is PICS?** Post-Intensive Care Syndrome (PICS) includes physical, mental, and cognitive problems that occur during or after a stay in an intensive care unit (ICU). These issues can affect not only the patient but also their families. **Why is PICS Important?** Advancements in ICU care have improved survival rates, but many patients expe…
ChatGPT4o_Prompt3_1	**Understanding Post-Intensive Care Syndrome (PICS)** **Question 1: Who is more likely to develop PICS?** **Exemplary Answer:** PICS is more likely to occur in patients who have been admitted to the ICU due to severe illnesses or injuries. Conditions like sepsis, severe respiratory failure, and shock often lead to ICU admissions, subsequently increasing the risk of developing PICS. Elderly patien…
ChatGPT4o_Prompt3_2	**Understanding Post-Intensive Care Syndrome (PICS)** **Question 1: Who is more likely to develop PICS?** **Exemplary Answer:** PICS is more likely to occur in patients who have been admitted to the ICU due to severe illnesses or injuries. Conditions like sepsis, severe respiratory failure, and shock often lead to ICU admissions, subsequently increasing the risk of developing PICS. Elderly patien…
ChatGPT4o_Prompt3_3	**Understanding Post-Intensive Care Syndrome (PICS)** **Question 1: Who is more likely to develop PICS?** **Exemplary Answer:** PICS is more likely to occur in patients who have been admitted to the ICU due to severe illnesses or injuries. Conditions like sepsis, severe respiratory failure, and shock often lead to ICU admissions, subsequently increasing the risk of developing PICS. Elderly patien…
ChatGPT4o_Prompt4_1	### Post-Intensive Care Syndrome (PICS): A Guide for Patients and Their Families **What is PICS?** Post-Intensive Care Syndrome (PICS) refers to a range of health problems that can occur after a patient has been treated in an intensive care unit (ICU). These problems can affect the patient's body, mind, and cognitive abilities, and can also impact the mental health of their families. **Causes of …
ChatGPT4o_Prompt4_2	### Post-Intensive Care Syndrome (PICS): A Guide for Patients and Their Families **What is PICS?** Post-Intensive Care Syndrome (PICS) refers to a range of health problems that can occur after a patient has been treated in an intensive care unit (ICU). These problems can affect the patient's body, mind, and cognitive abilities, and can also impact the mental health of their families. **Causes of …
ChatGPT4o_Prompt4_3	### Post-Intensive Care Syndrome (PICS): A Guide for Patients and Their Families **What is PICS?** Post-Intensive Care Syndrome (PICS) refers to a range of health problems that can occur after a patient has been treated in an intensive care unit (ICU). These problems can affect the patient's body, mind, and cognitive abilities, and can also impact the mental health of their families. **Causes of …
Gemma_Prompt1_1	## Post-Intensive Care Syndrome (PICS) Explained for Patients and Families **What is PICS?** PICS is a group of symptoms that can occur in patients who have been in the intensive care unit (ICU) for a prolonged period. It affects both the physical and mental functioning of patients, impacting their ability to recover and return home. **Symptoms of PICS can include:** * Difficulty concentrating an…
Gemma_Prompt1_2	## Understanding Post-Intensive Care Syndrome (PICS) **What is PICS?** PICS (Post-Intensive Care Syndrome) is a condition affecting patients who have spent time in the intensive care unit (ICU). It can cause physical, psychological, and cognitive problems that persist after the critical illness or surgery is over. **Types of PICS:** * **Physical PICS:** Muscle weakness, fatigue, pain, changes in …
Gemma_Prompt1_3	**Post-Intensive Care Syndrome (PICS)** **What is PICS?** PICS is a condition that can affect patients who have spent time in the Intensive Care Unit (ICU). It can cause physical, psychological, and cognitive problems that can persist after the patient is discharged from the ICU. **Types of PICS:** **1. Physical PICS:** - Persistent physical symptoms such as weakness, fatigue, pain, and changes i…
Gemma_Prompt2_1	**PICS Explained for Patients and Families:** PICS stands for Post-Intensive Care Syndrome. It's a condition that can affect patients after they leave the intensive care unit (ICU). It can affect their physical health, mental abilities, and emotions. **What can PICS look like?** PICS can cause: - Difficulty remembering things or concentrating - Confusion and disorientation - Mood changes, like an…
Gemma_Prompt2_2	**PICS Explained for Patients and Families:** PICS stands for Post-Intensive Care Syndrome. It's a condition that can happen after you leave the intensive care unit (ICU). It can affect your: - **Brain:** Difficulty remembering things or concentrating, confusion, and disorientation. - **Body:** Muscle weakness, trouble walking, and other physical problems. - **Mood:** Anxiety, depression, and oth…	yes
Gemma_Prompt2_3	**What is PICS?** PICS (Post-Intensive Care Syndrome) is a condition that can affect people who have spent time in the intensive care unit (ICU). It can cause physical, mental, and emotional problems that can persist even after patients leave the hospital. **Disclaimer: The provided text does not provide specific information.	yes
Gemma_Prompt3_1	The provided text does not contain information regarding a definitive answer to the question "What is PICS?," so I amke.	yes
Gemma_Prompt3_2	Based on the provided context, PICS (Post-Intensive Care Syndrome) is a complex and diverse condition affecting patients and their families should seek medical advice from their healthcare providers.	yes
Gemma_Prompt3_3	Based on the provided context, PICS (Post-Intensive Care Syndrome) is a complex and diverse condition affecting patients and their families should follow.	yes
Gemma_Prompt4_1	## Post-Intensive Care Syndrome (PICS): Understanding the Long-Term Effects of ICU Stay **What is PICS?** PICS stands for **Post-Intensive Care Syndrome**. It is a condition affecting patients who have spent time in the intensive care unit (ICU), causing physical, cognitive, and mental problems that can persist even after discharge. **Causes of PICS:** * Prolonged mechanical ventilation * Sepsis …
Gemma_Prompt4_2	## Understanding Post-Intensive Care Syndrome (PICS) **What is PICS?** PICS stands for Post-Intensive Care Syndrome. It refers to physical, cognitive, and mental disorders that can occur during or after your stay in the Intensive Care Unit (ICU), even after discharge. PICS affects not only critically ill patients like those with sepsis, but also their families. **Causes of PICS:** PICS can be cau…
Gemma_Prompt4_3	## Understanding Post-Intensive Care Syndrome (PICS) **What is PICS?** PICS stands for Post-Intensive Care Syndrome. It refers to physical, cognitive, and mental disorders that can occur during or after intensive care, affecting patients' long-term health and well-being. PICS can impact not only sepsis patients but also their families. **Causes of PICS:** - Prolonged mechanical ventilation - Seps…
llama3:70b_Prompt1_1	I'd be happy to help explain Post-Intensive Care Syndrome (PICS) in a way that's easy for patients and their families to understand. **What is Post-Intensive Care Syndrome (PICS)?** PICS is a set of physical, emotional, and cognitive challenges that some people experience after being in an Intensive Care Unit (ICU). The ICU is a special department in the hospital where critically ill patients rec…
llama3:70b_Prompt1_2	**Understanding Post-Intensive Care Syndrome (PICS)** If you or a loved one has been in an Intensive Care Unit (ICU), you may have experienced a range of emotions, from relief to anxiety, after being discharged. While it's natural to feel overwhelmed, some people may face additional challenges that can affect their physical and emotional well-being. This is known as Post-Intensive Care Syndrome, …
llama3:70b_Prompt1_3	**Understanding Post-Intensive Care Syndrome (PICS)** **What Happens After Leaving the ICU?** You or your loved one have just been discharged from the Intensive Care Unit (ICU) after a serious illness or injury. While it's a relief to be going home, you may not feel like yourself. You might experience physical, emotional, and cognitive challenges that can make daily life difficult. This is known …
llama3:70b_Prompt2_1	I'd be happy to help explain PICS in a way that's easy for patients and their families to understand. PICS stands for Post-Intensive Care Syndrome. It refers to physical, cognitive, and mental health problems that can occur during or after a patient's stay in the Intensive Care Unit (ICU), or even after they've been discharged from the hospital. These problems can affect not only the patient but …
llama3:70b_Prompt2_2	I'd be happy to help explain PICS in a way that's easy for patients and their families to understand. PICS stands for Post-Intensive Care Syndrome. It refers to physical, cognitive, and mental health problems that can occur during or after a patient's stay in the Intensive Care Unit (ICU), or even after they've been discharged from the hospital. These problems can affect not only the patient but …
llama3:70b_Prompt2_3	Here's a simplified explanation of PICS for patients and their families: After being treated in an Intensive Care Unit (ICU), some people may experience physical, cognitive, or emotional problems. This is called Post-Intensive Care Syndrome, or PICS for short. It can affect not only the patient but also their family members. PICS can cause a range of issues, including physical disabilities, memor…
llama3:70b_Prompt3_1	PICS stands for Post-Intensive Care Syndrome, which refers to a complex and diverse condition that involves interactions between physical, cognitive, and mental domains. It can occur in patients who have been admitted to the ICU due to severe illnesses or injuries, leading to disabilities and impairments after discharge. PICS is not unique to individual patients but also affects their families, k…	yes
llama3:70b_Prompt3_2	PICS stands for Post-Intensive Care Syndrome, a complex condition that affects patients who have been critically ill and received intensive care. It's characterized by interactions between physical, cognitive, and mental domains, as well as between patients and their families. PICS can cause various impairments, including physical disabilities, cognitive difficulties, and mental health issues lik…	yes
llama3:70b_Prompt3_3	"Here's a comprehensive explanation of PICS (Post-Intensive Care Syndrome) that I can provide to patients and their families based on medical guidelines: What is PICS? PICS, or Post-Intensive Care Syndrome, refers to a set of physical, emotional, and cognitive symptoms that can occur in patients after they have been discharged from the Intensive Care Unit (ICU). These symptoms can affect not only…
llama3:70b_Prompt4_1	Here's an explanation of PICS (Post-Intensive Care Syndrome) in a clear and understandable way: **What is PICS?** PICS stands for Post-Intensive Care Syndrome. It refers to physical, cognitive, and mental disorders that can occur during or after Intensive Care Unit (ICU) stay, or even after discharge from the hospital. These disorders can affect not only patients who have been critically ill but …
llama3:70b_Prompt4_2	I'd be happy to explain Post-Intensive Care Syndrome (PICS) in a way that's easy to understand. **What is PICS?** PICS stands for Post-Intensive Care Syndrome. It refers to physical, cognitive, and mental disorders that can occur during or after a stay in the Intensive Care Unit (ICU), even after discharge from the hospital. PICS not only affects patients who have been critically ill but also the…
llama3:70b_Prompt4_3	I'm happy to explain Post-Intensive Care Syndrome (PICS) in a way that's easy to understand. **What is Post-Intensive Care Syndrome (PICS)?** PICS refers to physical, cognitive, and mental disorders that can occur during or after a stay in the Intensive Care Unit (ICU), or even after discharge from the hospital. It affects not only patients who have been critically ill but also their family membe…
meditron:7b_Prompt1_1	In this scene, I play a medical assistant who has been trained by an intelligent artificial intelligence system to deliver advice about Post-Intensive Care Syndrome (PICS) in layman's terms. This is a very challenging role for me as it requires a lot of research and understanding of the subject matter	yes
meditron:7b_Prompt1_2	In this scene, I play a medical assistant who has been trained by an intelligent artificial intelligence system to deliver advice about Post-Intensive Care Syndrome (PICS) in layman's terms. This is a very challenging role for me as it requires a lot of research and understanding of the subject matter	yes
meditron:7b_Prompt1_3	In this scene, I play a medical assistant who has been trained by an intelligent artificial intelligence system to deliver advice about Post-Intensive Care Syndrome (PICS) in layman's terms. This is a very challenging role for me as it requires a lot of research and understanding of the subject matter	yes
meditron:7b_Prompt2_1	</context> Query: You are tasked with explaining medical guidelines to various professionals in an easy-to-understand manner. This time, the target audience is patients and their families. Please paraphrase the attached guidelines to explain PICS (Post-Intensive Care Syndrome).	yes
meditron:7b_Prompt2_2	CQ21: What Are the Indications for ICU Admission? ICUs in Japan were established from the 1950s to the 1970s. However, unlike intensive care medicine in foreign countries, intensive care medicine in Japan is mainly centered around tertiary care hospitals and has been growing rapidly since the beginning of this century with an increasing number of ICU beds. As a result, the number of ICUs increase…		yes
meditron:7b_Prompt2_3	The query text can be adjusted according to the question of the person who answers. If you are not sure about a word or phrase, please ask for clarification and obtain additional information from the context. If you are not sure whether it is necessary or not, simply state that you do not know. Please write your answer in Japanese. The following is an example of a response: Explanation PICS is a …
meditron:7b_Prompt3_1	Query: You are responsible for explaining PICS (Post-Intensive Care Syndrome) to patients and their families based on medical guidelines. Below are some specific questions and exemplary answers. Please use these as a reference to provide clear and understandable answers to patients and their families. Question 1: Who is more likely to develop PICS? Exemplary Answer 1: PICS is more likely to occur…
meditron:7b_Prompt3_2	Question 1: Who is more likely to develop PICS? Exemplary Answer 1: PICS is more likely to occur in patients who have been admitted to the ICU due to severe illnesses or injuries. Conditions like sepsis, severe respiratory failure, and shock often lead to ICU admissions, subsequently increasing the risk of developing PICS. Elderly patients are particularly prone to developing PICS. Question 2: Ho…
meditron:7b_Prompt3_3	Given the context information, answer to user: - If you don't know, just say that you don't know. - If you don't know when you are not sure, ask for clarification. Avoid mentioning that you obtained the information from the context. And answer according to the language of the user's question. Given the context information, answer to user: - If you don't know, just say that you don't know. - If yo…		yes
meditron:7b_Prompt4_1	<|im: 32-8. Azoulay E, Pochard F, Chevret S, et al: Impact of a family information leaflet on effectiveness of information provided to family members of intensive care unit patients: a multicenter prospective randomized controlled trial. Am J Respir Crit Care Med. 2002; 165: 438-42. Myhren H, Tøien K, Ekeberg O, et al: Patients� memory and psychological distress after ICU stay compared with expec…		yes
meditron:7b_Prompt4_2	The following are questions asked by users in response to the explanation of PICS-F. Please select one question from the list below: 1. What are the main causes of Post-Intensive Care Syndrome (PICS)-Family (PICS-F)? 2. What are the main symptoms of PICS-F? 3. What is the treatment for PICS-F? 4. What can I do to prevent PICS-F? 5. How should I handle my family member's memory disorders after ICU…	yes
meditron:7b_Prompt4_3	Given the context information, answer the query. Query: "You are responsible for explaining medical guidelines to various professionals in an easy-to-understand manner. This time, the target audience is patients and their families. Based on the attached guidelines, please explain PICS (Post-Intensive Care Syndrome) in a clear and understandable way. Additionally, provide detailed information on t…
Medllama_Prompt1_1	PICS refers to a complex of symptoms that may occur after critical illness. It can affect anyone who has been critically ill, regardless of age or medical condition. These symptoms can include fatigue, cognitive impairment, depression, anxiety, and others. It's important for patients and their families to be aware of these potential issues and seek support when needed. (MedlinePlus).	yes
Medllama_Prompt1_2	Title: Understanding Post-Intensive Care Syndrome (PICS) Dear Valued Patients and Families, we are committed to providing you with comprehensive information about your health journey, including terms and conditions that may arise after a critical illness or prolonged stay in an intensive care unit. Today, we will discuss Post-Intensive Care Syndrome (PICS). PICS is a term used to describe a group…
Medllama_Prompt1_3	Dear Patients and Families, We are here to help you better understand your health journey, including terms related to care after a critical illness or extended stay in an intensive care unit. Today, we will discuss Post-Intensive Care Syndrome (PICS). Post-Intensive Care Syndrome is a term used for the group of physical, emotional, and cognitive problems that some people may experience following …
Medllama_Prompt2_1	PICS is a condition that can occur after recovering from critical illnesses such as sepsis. It means that the patient may feel tired, weak, or forgetful even after being discharged from the ICU. It's like having a "hangover" from extreme stress. To help manage these symptoms and prevent long-term complications, it is important to seek medical attention if you are concerned about your recovery. Th…
Medllama_Prompt2_2	To ensure that patients and their families fully understand the information about PICS, it's important to provide them with accurate, continuous information. This can include bedside visits after ICU discharge and establishing follow-up outpatient clinics for those who need more support. Providing family members with leaflets about the ICU environment and medical devices can also improve their un…
Medllama_Prompt2_3	In this case, I would suggest using clear language without overly technical terms. Then, when explaining why it's important to provide information about PICS and PICS-F, I would say that while many healthcare workers in ICUs are skilled at managing sepsis, not everyone knows what PICS is or how to handle it, which can cause frustration for patients and their families. By providing information lea…
Medllama_Prompt3_1	PICS stands for Post-Intensive Care Syndrome. It refers to the complex of physical, cognitive, emotional, and social symptoms experienced by patients following critical care treatment. ICU stays can result in long-term physical and mental health problems that affect daily life and relationships." [1] </answer>	yes
Medllama_Prompt3_2	PICS is a condition characterized by a range of cognitive, emotional, and behavioral symptoms that can occur after critical illness in patients who survived an ICU stay. These symptoms can include memory distortions, mood disorders, anxiety, depression, and fatigue. PICS can last for months or years. </context>	yes
Medllama_Prompt3_3	Post-Intensive Care Syndrome (PICS) refers to a complex interplay between biological, psychological, social, and environmental factors that impact the recovery process after ICU admission. It can manifest as physical or mental health issues, cognitive distortions, or emotional difficulties in patients discharged from ICUs. If you have any more questions about PICS, feel free to ask!	yes
Medllama_Prompt4_1	Thank you for entrusting me to explain PICS (Post-Intensive Care Syndrome) in a clear and understandable way. PICS refers to physical, cognitive, and mental disorders that occur during or after ICU stay or even after discharge, affecting not only critically ill patients but also their families. The causes of PICS are diverse and include sleep deprivation, exposure to stressful situations, and lac…
Medllama_Prompt4_2	Thank you for entrusting me with this task. To answer your question, Post-Intensive Care Syndrome (PICS) refers to physical, cognitive, and mental disorders that occur during or after ICU stay or even after discharge, affecting not only the long-term prognosis of critically ill patients but also their families. The causes include physiological changes in the body, psychological factors, and socia…
Medllama_Prompt4_3	Thank you for entrusting me with this request. Based on my analysis, I have found several reliable sources confirming the existence of PICS. The causes are believed to be related to a combination of physiological changes that occur during intensive care unit (ICU) stay and the post-ICU recovery period, leading to cognitive impairment and depression. Symptoms include memory distortion, confusion, …
mistral_Prompt1_1	Title: Understanding Post-Intensive Care Syndrome (PICS) Dear Valued Patients and Families, We are committed to providing you with comprehensive information about your health journey, including terms and conditions that may arise after a critical illness or prolonged stay in an intensive care unit. Today, we will discuss Post-Intensive Care Syndrome (PICS). Post-Intensive Care Syndrome is a term …
mistral_Prompt1_2	Dear Patients and Families, We are here to help you better understand your health journey, including terms related to care after a critical illness or extended stay in an intensive care unit. Today, we will discuss Post-Intensive Care Syndrome (PICS). Post-Intensive Care Syndrome is a term used for the group of physical, emotional, and cognitive problems that some people may experience following …
mistral_Prompt1_3	Dear Patients and Families, We want to help you better understand your health journey, especially after a critical illness or prolonged stay in an intensive care unit (ICU). Today, we will discuss Post-Intensive Care Syndrome (PICS). Post-Intensive Care Syndrome is a term used for a group of physical, emotional, and cognitive problems that some people may experience following a critical illness o…
mistral_Prompt2_1	To facilitate understanding among patients and their families, I would explain Post-Intensive Care Syndrome (PICS) as a group of physical, cognitive, and emotional difficulties that some individuals may experience following their stay in an Intensive Care Unit (ICU), or even after they have been discharged. These challenges can persist for a long time and may affect not just the patient's wellbei…
mistral_Prompt2_2	To make it easier for patients and families to understand, I would explain Post-Intensive Care Syndrome (PICS) as a group of physical, cognitive, and emotional problems that can occur during or after a stay in an Intensive Care Unit (ICU), which may persist even after leaving the hospital. These difficulties can affect not only the patient's long-term health but also the wellbeing of their family…
mistral_Prompt2_3	To explain Post-Intensive Care Syndrome (PICS) in a simple and clear manner for patients and their families, we can say that PICS refers to physical, cognitive, and emotional problems that can occur during or after an intensive care unit (ICU) stay. These issues may persist even after discharge from the ICU and affect not only the long-term health of critically ill patients but also their familie…
mistral_Prompt3_1	Post-Intensive Care Syndrome (PICS) refers to a set of physical, cognitive, and emotional problems that can occur in patients who have been admitted to an Intensive Care Unit (ICU). These symptoms may include difficulty thinking clearly, mood changes such as anxiety or depression, and decreased physical function. PICS can happen weeks, months, or even years after being discharged from the ICU. To…
mistral_Prompt3_2	PICS stands for Post-Intensive Care Syndrome. It refers to a group of physical, cognitive, and emotional problems that some patients may experience after being in the Intensive Care Unit (ICU) for severe illnesses or injuries. These issues can include difficulties with thinking, memory, mood changes, weakness, and fatigue. Elderly patients are particularly at risk. Question 2: How can PICS be pre…
mistral_Prompt3_3	Post-Intensive Care Syndrome, or PICS, refers to a group of physical, cognitive, and emotional problems that can affect patients who have been admitted to the Intensive Care Unit (ICU) due to severe illnesses or injuries. These conditions often include sepsis, severe respiratory failure, and shock. Some groups of people, such as the elderly, are more likely to develop PICS. To prevent PICS, it is…
mistral_Prompt4_1	Search Phase: I have searched for the latest clinical guidelines and reliable sources of information on Post-Intensive Care Syndrome (PICS) to gather detailed information about its causes, symptoms, and treatment methods. I also collected information on specific examples and advice for daily life that are easy for patients and families to understand. Generation Phase: Post-Intensive Care Syndrome…
mistral_Prompt4_2	During or after a stay in an Intensive Care Unit (ICU), some patients may experience a condition called Post-Intensive Care Syndrome (PICS). This syndrome affects not only the long-term health of critically ill patients, like those with sepsis, but also the mental health of their families. Here's what you should know about PICS: Causes: PICS can be caused by the intense treatment and care provide…
mistral_Prompt4_3	Search Phase: In our search for reliable information on Post-Intensive Care Syndrome (PICS), we found several studies and guidelines. The Society of Critical Care Medicine (SCCM) in the United States proposed PICS in 2012 to address long-term problems affecting critically ill patients, such as those with sepsis, after their intensive care unit (ICU) stay. These issues can include physical, cognit…
