# Supplementary material for: Use of Commercially Available Large Language Models to Generate Information Leaflets on Post–Intensive Care Syndrome: Clinical Utility Assessment
Source: JMIR Form Res. 2026 May 14;10:e81606. doi: 10.2196/81606 (PMC13175452; doi:10.2196/81606)
Supplement: Multimedia Appendix 3 [file formative-v10-e81606-s003.xlsx]

## Sheet: Sheet1
Label	Generated Content
ChatGPT4o_Prompt1_1	Sure! Here is a simple explanation of Post-Intensive Care Syndrome (PICS) for patients and their families: --- **Understanding Post-Intensive Care Syndrome (PICS)** **What is PICS?** Post-Intensive Care Syndrome, or PICS, is a collection of health problems that some people experience after they have been treated in an intensive care unit (ICU). It can affect both the mind and the body. **Who is a…
ChatGPT4o_Prompt2_1	**Understanding Post-Intensive Care Syndrome (PICS)** **What is PICS?** Post-Intensive Care Syndrome (PICS) includes physical, mental, and cognitive problems that occur during or after a stay in an intensive care unit (ICU). These issues can affect not only the patient but also their families. **Why is PICS Important?** Advancements in ICU care have improved survival rates, but many patients expe…
ChatGPT4o_Prompt3_1	**Understanding Post-Intensive Care Syndrome (PICS)** **Question 1: Who is more likely to develop PICS?** **Exemplary Answer:** PICS is more likely to occur in patients who have been admitted to the ICU due to severe illnesses or injuries. Conditions like sepsis, severe respiratory failure, and shock often lead to ICU admissions, subsequently increasing the risk of developing PICS. Elderly patien…
ChatGPT4o_Prompt4_1	### Post-Intensive Care Syndrome (PICS): A Guide for Patients and Their Families **What is PICS?** Post-Intensive Care Syndrome (PICS) refers to a range of health problems that can occur after a patient has been treated in an intensive care unit (ICU). These problems can affect the patient's body, mind, and cognitive abilities, and can also impact the mental health of their families. **Causes of …
llama3:70b_Prompt1_1	I'd be happy to help explain Post-Intensive Care Syndrome (PICS) in a way that's easy for patients and their families to understand. **What is Post-Intensive Care Syndrome (PICS)?** PICS is a set of physical, emotional, and cognitive challenges that some people experience after being in an Intensive Care Unit (ICU). The ICU is a special department in the hospital where critically ill patients rec…
llama3:70b_Prompt2_2	I'd be happy to help explain PICS in a way that's easy for patients and their families to understand. PICS stands for Post-Intensive Care Syndrome. It refers to physical, cognitive, and mental health problems that can occur during or after a patient's stay in the Intensive Care Unit (ICU), or even after they've been discharged from the hospital. These problems can affect not only the patient but …
llama3:70b_Prompt3_3	"Here's a comprehensive explanation of PICS (Post-Intensive Care Syndrome) that I can provide to patients and their families based on medical guidelines: What is PICS? PICS, or Post-Intensive Care Syndrome, refers to a set of physical, emotional, and cognitive symptoms that can occur in patients after they have been discharged from the Intensive Care Unit (ICU). These symptoms can affect not only…
llama3:70b_Prompt4_1	"Here's an explanation of PICS (Post-Intensive Care Syndrome) in a clear and understandable way: **What is PICS?** PICS stands for Post-Intensive Care Syndrome. It refers to physical, cognitive, and mental disorders that can occur during or after Intensive Care Unit (ICU) stay, or even after discharge from the hospital. These disorders can affect not only patients who have been critically ill but…
Medllama_Prompt1_3	"Dear Patients and Families, We are here to help you better understand your health journey, including terms related to care after a critical illness or extended stay in an intensive care unit. Today, we will discuss Post-Intensive Care Syndrome (PICS). Post-Intensive Care Syndrome is a term used for the group of physical, emotional, and cognitive problems that some people may experience following…
Medllama_Prompt2_3	To ensure that patients and their families fully understand the information about PICS, it's important to provide them with accurate, continuous information. This can include bedside visits after ICU discharge and establishing follow-up outpatient clinics for those who need more support. Providing family members with leaflets about the ICU environment and medical devices can also improve their un…
Medllama_Prompt3_3	Post-Intensive Care Syndrome (PICS) refers to a complex interplay between biological, psychological, social, and environmental factors that impact the recovery process after ICU admission. It can manifest as physical or mental health issues, cognitive distortions, or emotional difficulties in patients discharged from ICUs. If you have any more questions about PICS, feel free to ask!
Medllama_Prompt4_3	Thank you for entrusting me with this request. Based on my analysis, I have found several reliable sources confirming the existence of PICS. The causes are believed to be related to a combination of physiological changes that occur during intensive care unit (ICU) stay and the post-ICU recovery period, leading to cognitive impairment and depression. Symptoms include memory distortion, confusion, …
mistral_Prompt1_1	Title: Understanding Post-Intensive Care Syndrome (PICS) Dear Valued Patients and Families, We are committed to providing you with comprehensive information about your health journey, including terms and conditions that may arise after a critical illness or prolonged stay in an intensive care unit. Today, we will discuss Post-Intensive Care Syndrome (PICS). Post-Intensive Care Syndrome is a term …
mistral_Prompt2_3	To explain Post-Intensive Care Syndrome (PICS) in a simple and clear manner for patients and their families, we can say that PICS refers to physical, cognitive, and emotional problems that can occur during or after an intensive care unit (ICU) stay. These issues may persist even after discharge from the ICU and affect not only the long-term health of critically ill patients but also their familie…
mistral_Prompt3_2	PICS stands for Post-Intensive Care Syndrome. It refers to a group of physical, cognitive, and emotional problems that some patients may experience after being in the Intensive Care Unit (ICU) for severe illnesses or injuries. These issues can include difficulties with thinking, memory, mood changes, weakness, and fatigue. Elderly patients are particularly at risk. Question 2: How can PICS be pre…
mistral_Prompt4_3	Search Phase: In our search for reliable information on Post-Intensive Care Syndrome (PICS), we found several studies and guidelines. The Society of Critical Care Medicine (SCCM) in the United States proposed PICS in 2012 to address long-term problems affecting critically ill patients, such as those with sepsis, after their intensive care unit (ICU) stay. These issues can include physical, cognit…
