# Supplementary material for: Use of Commercially Available Large Language Models to Generate Information Leaflets on Post–Intensive Care Syndrome: Clinical Utility Assessment
Source: JMIR Form Res. 2026 May 14;10:e81606. doi: 10.2196/81606 (PMC13175452; doi:10.2196/81606)
Supplement: Multimedia Appendix 10 [file formative-v10-e81606-s010.xlsx]

## Sheet: Sheet1
output_id	Agreement with Scientific Consensus	Possibility of Harm	Possibility and Likelihood of Harm	Evidence of Comprehension	Reasoning and Retrieval Ability	Presence of Inappropriate, Incorrect, or Missing Content	Possibility of Bias in the Answer	Total Score	Average	Number of selected text
ChatGPT4o_Prompt1_2	10	10	10	9	9	9	10	67	16.75
ChatGPT4o_Prompt1_3	10	10	10	9	9	9	10	67	16.75
ChatGPT4o_Prompt2_1	10	10	10	9	9	9	10	67	16.75	2
ChatGPT4o_Prompt2_2	10	10	10	9	9	9	10	67	16.75
ChatGPT4o_Prompt2_3	10	10	10	9	9	9	10	67	16.75
ChatGPT4o_Prompt4_1	10	10	10	9	9	9	10	67	16.75
ChatGPT4o_Prompt4_3	10	10	10	9	9	9	10	67	16.75
Gemma_Prompt1_1	10	10	10	9	9	9	10	67	16.75
Gemma_Prompt1_3	10	10	10	9	9	9	10	67	16.75
llama3:70b_Prompt1_2	10	10	10	9	9	9	10	67	16.75
llama3:70b_Prompt1_3	10	10	10	9	9	9	10	67	16.75
llama3:70b_Prompt3_3	10	10	10	9	9	9	10	67	16.75	5
llama3:70b_Prompt4_1	10	10	10	9	9	9	10	67	16.75	6
llama3:70b_Prompt4_2	10	10	10	9	9	9	10	67	16.75
llama3:70b_Prompt4_3	10	10	10	9	9	9	10	67	16.75
Medllama_Prompt1_3	10	10	10	9	9	9	10	67	16.75	7
mistral_Prompt1_1	10	10	10	9	9	9	10	67	16.75	8
mistral_Prompt1_2	10	10	10	9	9	9	10	67	16.75
mistral_Prompt1_3	10	10	10	9	9	9	10	67	16.75
mistral_Prompt2_1	10	10	10	9	9	9	10	67	16.75
mistral_Prompt3_2	10	10	10	9	9	9	10	67	16.75
mistral_Prompt4_1	10	10	10	9	9	9	10	67	16.75
mistral_Prompt4_2	10	10	10	9	9	9	10	67	16.75
mistral_Prompt4_3	10	10	10	9	9	9	10	67	16.75	9
llama3:70b_Prompt1_1	9.8	10	10	9	9	9	10	66.8	16.7	4
llama3:70b_Prompt2_3	9.8	10	10	9	9	9	10	66.8	16.7
mistral_Prompt3_1	9.8	10	10	9	9	9	10	66.8	16.7
llama3:70b_Prompt3_2	10	10	10	9	9	8.6	10	66.6	16.65
Medllama_Prompt1_1	10	10	10	9	9	8.4	10	66.4	16.6
ChatGPT4o_Prompt1_1	9.6	10	10	9	8.8	8.8	10	66.2	16.55	1
ChatGPT4o_Prompt4_2	9.4	10	10	9	8.8	9	10	66.2	16.55
mistral_Prompt3_3	9.6	9.8	9.8	9	8.8	8.6	9.6	65.2	16.3
mistral_Prompt2_2	9.6	9.8	9.8	9	8.8	8.4	9.6	65	16.25
Medllama_Prompt1_2	9.8	9.8	9.9	8.8	8.8	8	9.8	64.9	16.225
llama3:70b_Prompt2_1	9.6	9.8	9.8	9	8.8	8	9.4	64.4	16.1
Medllama_Prompt3_1	10	10	10	8.2	8.2	8	10	64.4	16.1
llama3:70b_Prompt3_1	9.2	10	10	8.4	8.2	8.4	9.8	64	16
ChatGPT4o_Prompt3_3	8.8	10	10	9	8.4	8.4	9.4	64	16
Medllama_Prompt2_1	9.2	9.8	9.8	8.8	8.6	8.2	9.4	63.8	15.95
meditron:7b_Prompt3_2	9.6	9.8	9.8	9	8.8	7.8	9	63.8	15.95
Gemma_Prompt1_2	9	9.6	9.6	9	8.6	8.2	9.6	63.6	15.9
ChatGPT4o_Prompt3_1	8.4	9.8	9.9	9	8.2	8.2	9.2	62.7	15.675	3
Medllama_Prompt4_2	9.2	9.4	9.5	8.6	8.4	7.8	9.2	62.1	15.525
ChatGPT4o_Prompt3_2	8	10	10	9	8	8	9	62	15.5
Medllama_Prompt4_3	9.2	9.6	9.6	8.6	8.2	7.6	8.6	61.4	15.35
mistral_Prompt2_3	9	9.4	9.4	9	8.4	7.6	8.6	61.4	15.35
llama3:70b_Prompt2_2	8.8	9.2	9.3	9	8.2	7.8	8.4	60.7	15.175
Gemma_Prompt2_1	9	9.2	9.3	8.4	8.2	7.2	8.6	59.9	14.975
Medllama_Prompt4_1	9	9.2	9.2	8.4	8.2	7.2	8.2	59.4	14.85
Medllama_Prompt2_2	8.2	9.8	9.9	7.8	7.2	7.2	8.8	58.9	14.725
meditron:7b_Prompt4_2	8.8	9.6	9.6	7.6	6.8	6.6	9	58	14.5
meditron:7b_Prompt3_1	8	9	9	8.4	7.4	7	8	56.8	14.2
Medllama_Prompt3_2	8.6	9.2	9.2	7.4	7.4	6.4	8.6	56.8	14.2
Gemma_Prompt4_2	9.6	9	9.1	7	6	5	8	53.7	13.425
Gemma_Prompt2_2	8.2	9	9	7.2	6.2	5.4	8.4	53.4	13.35
meditron:7b_Prompt4_3	8	9	9	7.8	8	3	8.4	53.2	13.3
Medllama_Prompt3_3	8	9	9.4	6	5	7	8	52.4	13.1
Medllama_Prompt2_3	8	9	9	7	6	5	7.8	51.8	12.95
meditron:7b_Prompt2_1	8	9	9	7	7	3	8.8	51.8	12.95
Gemma_Prompt2_3	8.8	9.8	9.9	3.6	3.4	6.6	9.4	51.5	12.875
meditron:7b_Prompt2_3	8	9	9	6.8	5.8	4.8	8	51.4	12.85
meditron:7b_Prompt1_3	8	9.2	9.3	5.4	5.2	6	8	51.1	12.775
Gemma_Prompt4_1	8.8	9	9.1	6.4	5.4	4.4	8	51.1	12.775
Gemma_Prompt3_2	9.2	9.8	9.9	3.2	3	5.8	9.2	50.1	12.525
meditron:7b_Prompt4_1	8.6	9.8	9.8	2.4	3.2	7.2	8.8	49.8	12.45
Gemma_Prompt4_3	8	9	9	6	5	4	8	49	12.25
meditron:7b_Prompt1_2	8.4	9.4	9.6	4.2	3.8	5	8.2	48.6	12.15
meditron:7b_Prompt1_1	8.4	9.2	9.5	4.2	3.6	5	8.4	48.3	12.075
Gemma_Prompt3_3	7.8	9	9.5	3	3.4	5.8	8.8	47.3	11.825
meditron:7b_Prompt2_2	5.2	8.2	8.4	3	3.2	4.6	6.8	39.4	9.85
Gemma_Prompt3_1	0.8	10.2	10.2	0.8	0.8	4.6	10.2	37.6	9.4
meditron:7b_Prompt3_3	1	10	10	1	1	1	10	34	8.5
